# Supplementary material for: Directed Evolution of 4-Hydroxyphenylpyruvate Biosensors Based on a Dual Selection System
Source: Int J Mol Sci. 2024 Jan 26;25(3):1533. doi: 10.3390/ijms25031533 (PMC10855707; doi:10.3390/ijms25031533)
Supplement: Supplementary file 1 [file ijms-25-01533-s001.zip]

Archive with 1 entries (1 files):
- ijms-2798644-supplementary.pdf
